# Supplementary material for: Arsenic efflux and bioremediation potential of Klebsiella oxytoca via the arsB gene
Source: PLoS One. 2025 Jan 29;20(1):e0307918. doi: 10.1371/journal.pone.0307918 (PMC11778763; doi:10.1371/journal.pone.0307918)
Supplement: S1 File — (XLSX) [file pone.0307918.s008.xlsx]

## Sheet: Table T (I)
SUPPORTING TABLE T (I)
Arsenate Resistant Bacteria in plain LB Broth
																	Arsenate
Time		O.D at 600nm
		LB + Bacteria					1000ppm					3000ppm					5000ppm					7000ppm					10000ppm
0		0.2922	0.296	0.286	0.2946	0.00541479	0.29	0.29	0.3	0.28	0.01	0.288667	0.286	0.29	0.29	0.0023094	0.295333	0.296	0.29	0.3	0.00503322	0.291267	0.2938	0.29	0.29	0.00219393	0.299333	0.29	0.298	0.31	0.0100664
2		0.4495	0.435	0.45	0.4635	0.0142566	0.357333	0.362	0.36	0.35	0.0064291	0.362667	0.339	0.389	0.36	0.0251064	0.325033	0.341	0.31	0.3241	0.0155211	0.318033	0.321	0.3161	0.317	0.00260832	0.305767	0.2973	0.3	0.32	0.0124001
4		0.5268	0.54	0.524	0.5164	0.0120466	0.412667	0.41	0.408	0.42	0.0064291	0.3845	0.3885	0.395	0.37	0.0129711	0.3619	0.3657	0.37	0.35	0.0105276	0.3443	0.3349	0.349	0.349	0.00814064	0.3151	0.3053	0.31	0.33	0.013116
6		0.621333	0.624	0.64	0.6	0.0201329	0.471	0.48	0.47	0.463	0.008544	0.464867	0.4446	0.46	0.49	0.0230879	0.426667	0.455	0.425	0.4	0.0275379	0.348067	0.3472	0.348	0.349	0.00090185	0.330133	0.3264	0.324	0.34	0.00862863
8		0.7154	0.72	0.71	0.7162	0.00504777	0.541	0.543	0.53	0.55	0.0101489	0.533033	0.5191	0.53	0.55	0.0156717	0.49	0.49	0.483	0.497	0.007	0.360433	0.3583	0.36	0.363	0.00237978	0.353267	0.3498	0.35	0.36	0.0058321
10		0.762733	0.7642	0.774	0.75	0.012067	0.600367	0.5911	0.6	0.61	0.00945533	0.5729	0.5687	0.59	0.56	0.0154347	0.554567	0.5367	0.557	0.57	0.0167828	0.403367	0.3991	0.401	0.41	0.00582266	0.377033	0.3791	0.371	0.381	0.00531068
12		0.781333	0.787	0.767	0.79	0.0125033	0.6546	0.648	0.6558	0.66	0.00608933	0.639433	0.6383	0.61	0.67	0.0300161	0.622367	0.6151	0.621	0.631	0.00803762	0.4486	0.4398	0.448	0.458	0.00911482	0.398467	0.3882	0.3982	0.409	0.0104026
14		0.82	0.82	0.8	0.84	0.02	0.716267	0.7	0.7188	0.73	0.0151596	0.6725	0.6975	0.65	0.67	0.0238485	0.663067	0.6552	0.662	0.672	0.00845064	0.531433	0.5213	0.53	0.543	0.0109208	0.419433	0.3983	0.43	0.43	0.018302
16		0.879333	0.868	0.88	0.89	0.0110151	0.782367	0.771	0.7851	0.791	0.0102763	0.768633	0.7579	0.769	0.779	0.0105548	0.7299	0.7197	0.73	0.74	0.0101504	0.6212	0.6016	0.626	0.636	0.0176952	0.4471	0.4213	0.45	0.47	0.0244792
18		0.937333	0.952	0.94	0.92	0.0161658	0.869033	0.8761	0.85	0.881	0.0166644	0.852867	0.8486	0.86	0.85	0.00621718	0.813967	0.8119	0.83	0.8	0.0151064	0.655167	0.6455	0.655	0.665	0.00975107	0.4597	0.4371	0.461	0.481	0.0219789
20		0.967	0.942	0.962	0.972	0.0152753	0.826467	0.8414	0.834	0.804	0.0198054	0.812833	0.8235	0.8	0.815	0.0118989	0.808633	0.8039	0.813	0.809	0.00456107	0.6279	0.6267	0.627	0.63	0.00182483	0.439933	0.4138	0.438	0.468	0.0271517
22		0.91825	0.9	0.9165	0.92	0.010681	0.7777	0.7931	0.78	0.76	0.0166694	0.76	0.75	0.76	0.77	0.01	0.7457	0.7451	0.741	0.751	0.00502693	0.615233	0.6087	0.617	0.62	0.00585349	0.4292	0.4116	0.426	0.45	0.019399
24		0.864	0.89	0.869	0.859	0.0158219	0.727367	0.7411	0.711	0.73	0.0152218	0.7213	0.7239	0.73	0.71	0.0102504	0.7166	0.7198	0.7	0.73	0.0152539	0.5949	0.58	0.59	0.599	0.00950438	0.4102	0.3946	0.4	0.436	0.022506
