# Supplementary material for: Arsenic efflux and bioremediation potential of Klebsiella oxytoca via the arsB gene
Source: PLoS One. 2025 Jan 29;20(1):e0307918. doi: 10.1371/journal.pone.0307918 (PMC11778763; doi:10.1371/journal.pone.0307918)
Supplement: S2 File — (XLSX) [file pone.0307918.s009.xlsx]

## Sheet: Table T(II)
SUPPORTING TABLE T (II) Arsenite Resistant Bacteria in plain LB Broth
																Arsenite										T-test
Time	O.D at 600nm
	LB + Bacteria					200					400					600					800					200ppm	400ppm	600ppm	800ppm
0	0.295667	0.296	0.295	0.296	0.00057735	0.2935	0.2945	0.295	0.291	0.00217945	0.288667	0.289	0.298	0.279	0.00950438	0.292567	0.2987	0.29	0.289	0.0053351	0.288	0.287	0.29	0.287	0.00173205	0.209805	0.149215	0.12514	4.94231e-06
2	0.460667	0.465	0.467	0.45	0.00929157	0.375133	0.374	0.376	0.3754	0.00102632	0.3304	0.3342	0.347	0.31	0.0187904	0.322733	0.3242	0.342	0.302	0.0200403	0.288	0.287	0.29	0.287	0.00173205
4	0.516733	0.5164	0.5274	0.5064	0.010504	0.415833	0.428	0.4195	0.4	0.0143556	0.374	0.376	0.386	0.36	0.0131149	0.370867	0.3706	0.386	0.356	0.0150018	0.288	0.287	0.29	0.287	0.00173205
6	0.622667	0.624	0.64	0.604	0.018037	0.469567	0.47	0.4517	0.487	0.017654	0.443333	0.44	0.46	0.43	0.0152753	0.4379	0.4387	0.457	0.418	0.0195123	0.3	0.29	0.31	0.3	0.01
8	0.714133	0.7162	0.72	0.7062	0.00712835	0.537233	0.527	0.5327	0.552	0.013102	0.5288	0.5272	0.542	0.5172	0.0124772	0.517067	0.532	0.502	0.5172	0.0150004	0.3	0.29	0.31	0.3	0.01
10	0.762733	0.7642	0.782	0.742	0.0200403	0.5999	0.597	0.5827	0.62	0.0188183	0.5783	0.5769	0.589	0.569	0.0100732	0.5653	0.5669	0.58	0.549	0.0155618	0.310333	0.3	0.321	0.31	0.010504
12	0.7939	0.7877	0.817	0.777	0.0207082	0.658533	0.66	0.6428	0.6728	0.0150537	0.633333	0.63	0.65	0.62	0.0152753	0.6269	0.6267	0.637	0.617	0.0100015	0.310333	0.3	0.321	0.31	0.010504
14	0.810733	0.8112	0.82	0.801	0.00950859	0.717333	0.7035	0.7135	0.735	0.0160961	0.694	0.692	0.71	0.68	0.0150997	0.682733	0.698	0.662	0.6882	0.0186122	0.34	0.33	0.35	0.34	0.01
16	0.867867	0.8668	0.88	0.8568	0.0116367	0.754067	0.756	0.7642	0.742	0.0112256	0.755467	0.7524	0.774	0.74	0.0172062	0.749067	0.7424	0.7624	0.7424	0.011547	0.34	0.33	0.35	0.34	0.01
18	0.9374	0.9372	0.943	0.932	0.00550273	0.867133	0.864	0.884	0.8534	0.0155388	0.849933	0.8438	0.868	0.838	0.0159127	0.8352	0.8338	0.858	0.8138	0.0221332	0.34	0.33	0.35	0.34	0.01
20	0.9524	0.9532	0.972	0.932	0.020012	0.832133	0.8324	0.84	0.824	0.00800333	0.8291	0.8291	0.8491	0.8091	0.02	0.821033	0.8211	0.841	0.801	0.0200001	0.34	0.33	0.35	0.34	0.01
22	0.918833	0.9165	0.935	0.905	0.0151355	0.7821	0.7821	0.7821	0.7821	1.35974e-16	0.773333	0.775	0.795	0.75	0.0225462	0.754167	0.7675	0.75	0.745	0.0118145	0.3	0.29	0.31	0.3	0.01
24	0.872333	0.869	0.889	0.859	0.0152753	0.7321	0.7321	0.7321	0.7321	0	0.726	0.726	0.74	0.706	0.017088	0.7162	0.7216	0.726	0.701	0.0133462	0.28	0.27	0.29	0.28	0.01
