# Supplementary material for: Arsenic efflux and bioremediation potential of Klebsiella oxytoca via the arsB gene
Source: PLoS One. 2025 Jan 29;20(1):e0307918. doi: 10.1371/journal.pone.0307918 (PMC11778763; doi:10.1371/journal.pone.0307918)
Supplement: S3 File — (XLSX) [file pone.0307918.s010.xlsx]

## Sheet: Table T (III)
	SUPPORTING TABLE T (III)
	Controlled Klebsiella Pneumoniae Asenate Concentation Gowth Cuve
Time	O.D at 600nm
	LB + Bacteria					1000ppm					3000ppm					5000ppm					7000ppm					10000ppm
0	0.2922	0.2946	0.286	0.296	0.00541479	0.294	0.295	0.288	0.299	0.00556776	0.293187	0.29756	0.286	0.296	0.00627252	0.291733	0.2936	0.296	0.2856	0.00544549	0.2936	0.2938	0.298	0.289	0.00450333	0.2914	0.2871	0.29	0.2971	0.0051449
2	0.485	0.47	0.485	0.5	0.015	0.311333	0.312	0.32	0.302	0.0090185	0.303333	0.31	0.3	0.3	0.0057735	0.297	0.301	0.301	0.289	0.0069282	0.295367	0.2961	0.299	0.291	0.0040501	0.294333	0.29	0.293	0.3	0.0051316
4	0.574667	0.55	0.58	0.594	0.0224796	0.327333	0.341	0.331	0.31	0.0158219	0.316667	0.33	0.32	0.3	0.0152753	0.306667	0.31	0.31	0.3	0.0057735	0.299333	0.299	0.3	0.299	0.00057735	0.303	0.293	0.296	0.32	0.0147986
6	0.713333	0.68	0.72	0.74	0.0305505	0.341333	0.35	0.354	0.32	0.0185831	0.327667	0.34	0.33	0.313	0.0136504	0.321667	0.325	0.325	0.315	0.0057735	0.312067	0.3072	0.312	0.317	0.00490034	0.314667	0.3	0.304	0.34	0.0220303
8	0.777733	0.762	0.782	0.7892	0.014093	0.354333	0.36	0.363	0.34	0.0125033	0.334667	0.345	0.339	0.32	0.0130512	0.327667	0.33	0.33	0.323	0.00404145	0.319	0.313	0.32	0.324	0.00556776	0.322667	0.308	0.31	0.35	0.0236925
10	0.851333	0.842	0.85	0.862	0.0100664	0.371	0.371	0.381	0.361	0.01	0.354333	0.358	0.36	0.345	0.00814453	0.342	0.34	0.346	0.34	0.0034641	0.326667	0.321	0.329	0.33	0.00493288	0.336033	0.31	0.319	0.3791	0.0375673
12	0.937233	0.9277	0.937	0.947	0.00965212	0.415667	0.41	0.435	0.402	0.0172143	0.373667	0.375	0.386	0.36	0.0130512	0.357333	0.35	0.357	0.365	0.00750555	0.336333	0.33	0.338	0.341	0.00568624	0.343	0.32	0.327	0.382	0.0339559
14	1.124	1.102	1.12	1.15	0.0242487	0.439333	0.44	0.453	0.425	0.0140119	0.39	0.39	0.4	0.38	0.01	0.368667	0.372	0.362	0.372	0.0057735	0.363333	0.35	0.36	0.38	0.0152753	0.354333	0.33	0.34	0.393	0.0338575
16	1.27867	1.268	1.28	1.288	0.0100664	0.461	0.461	0.471	0.451	0.01	0.417	0.419	0.429	0.403	0.0131149	0.406	0.409	0.39	0.419	0.0147309	0.394333	0.38	0.39	0.413	0.0169214	0.369	0.34	0.35	0.417	0.0418688
18	1.38133	1.372	1.38	1.392	0.0100664	0.480667	0.482	0.49	0.47	0.0100664	0.440667	0.446	0.45	0.426	0.0128582	0.427033	0.421	0.431	0.4291	0.00531068	0.413333	0.405	0.415	0.42	0.00763763	0.384333	0.361	0.371	0.421	0.0321455
20	1.46207	1.4562	1.462	1.468	0.00590028	0.513333	0.513	0.524	0.503	0.010504	0.469	0.48	0.47	0.457	0.0115326	0.435667	0.43	0.44	0.437	0.0051316	0.42	0.41	0.42	0.43	0.01	0.403333	0.38	0.39	0.44	0.0321455
22	1.13667	1.065	1.165	1.18	0.0625167	0.474333	0.47	0.49	0.463	0.0140119	0.41	0.41	0.42	0.4	0.01	0.396667	0.39	0.4	0.4	0.0057735	0.376667	0.36	0.38	0.39	0.0152753	0.329333	0.316	0.326	0.346	0.0152753
24	0.982667	0.969	0.989	0.99	0.0118462	0.423	0.41	0.451	0.408	0.0242693	0.383	0.399	0.38	0.37	0.0147309	0.366667	0.35	0.37	0.38	0.0152753	0.321	0.309	0.329	0.325	0.010583	0.2822	0.2746	0.286	0.286	0.00658179
