# Supplementary material for: Arsenic efflux and bioremediation potential of Klebsiella oxytoca via the arsB gene
Source: PLoS One. 2025 Jan 29;20(1):e0307918. doi: 10.1371/journal.pone.0307918 (PMC11778763; doi:10.1371/journal.pone.0307918)
Supplement: S4 File — (XLSX) [file pone.0307918.s011.xlsx]

## Sheet: Table T(IV)
Controlled Klebsiella Pneumoniae Arsenite Concentration Gowth Cuve
				Arsenate
Time	O.D at 600nm
	LB + Bacteria	200ppm
0	0.294867	0.29
2	0.482667	0.313333
4	0.541333	0.330333
6	0.671333	0.35
8	0.741333	0.37
10	0.821333	0.39
12	0.908233	0.4
14	1.01733	0.429
16	1.13347	0.459333
18	1.348	0.479667
20	1.43507	0.493333
22	1.145	0.403333
24	0.9623	0.311667
Time	O.D at 600nm
	LB + Bacteria					200ppm
0	0.294867	0.2946	0.296	0.294	0.00102632	0.29	0.285	0.29	0.295	0.005
2	0.482667	0.493	0.485	0.47	0.0116762	0.313333	0.3	0.31	0.33	0.0152753
4	0.541333	0.564	0.54	0.52	0.0220303	0.330333	0.321	0.33	0.34	0.00950438
6	0.671333	0.694	0.67	0.65	0.0220303	0.35	0.34	0.35	0.36	0.01
8	0.741333	0.762	0.742	0.72	0.0210079	0.37	0.36	0.37	0.38	0.01
10	0.821333	0.842	0.82	0.802	0.0200333	0.39	0.38	0.39	0.4	0.01
12	0.908233	0.9277	0.907	0.89	0.0188802	0.4	0.39	0.4	0.41	0.01
14	1.01733	1.112	1.02	0.92	0.0960278	0.429	0.41	0.437	0.44	0.0165227
16	1.13347	1.2668	1.0668	1.0668	0.11547	0.459333	0.43	0.468	0.48	0.0261024
18	1.348	1.372	1.352	1.32	0.0262298	0.479667	0.45	0.49	0.499	0.0260832
20	1.43507	1.4532	1.432	1.42	0.0168111	0.493333	0.46	0.5	0.52	0.0305505
22	1.145	1.165	1.14	1.13	0.0180278	0.403333	0.39	0.4	0.42	0.0152753
24	0.9623	0.9869	0.96	0.94	0.0235344	0.311667	0.29	0.3	0.345	0.0292973
