# Supplementary material for: Arsenic efflux and bioremediation potential of Klebsiella oxytoca via the arsB gene
Source: PLoS One. 2025 Jan 29;20(1):e0307918. doi: 10.1371/journal.pone.0307918 (PMC11778763; doi:10.1371/journal.pone.0307918)
Supplement: S5 File — (XLSX) [file pone.0307918.s012.xlsx]

## Sheet: Supporting Table T (V)
Time	O.D at 600nm
	LB + Bacteria					1000ppm					3000ppm					5000ppm					7000ppm					10000ppm
0	0.2922	0.2946	0.286	0.296	0.00541479	0.294	0.295	0.288	0.299	0.00556776	0.293187	0.29756	0.286	0.296	0.00627252	0.291733	0.2936	0.296	0.2856	0.00544549	0.2936	0.2938	0.298	0.289	0.00450333	0.2914	0.2871	0.29	0.2971	0.0051449
2	0.485	0.47	0.485	0.5	0.015	0.311333	0.312	0.32	0.302	0.0090185	0.303333	0.31	0.3	0.3	0.0057735	0.297	0.301	0.301	0.289	0.0069282	0.295367	0.2961	0.299	0.291	0.0040501	0.294333	0.29	0.293	0.3	0.0051316
4	0.574667	0.55	0.58	0.594	0.0224796	0.327333	0.341	0.331	0.31	0.0158219	0.316667	0.33	0.32	0.3	0.0152753	0.306667	0.31	0.31	0.3	0.0057735	0.299333	0.299	0.3	0.299	0.00057735	0.299667	0.293	0.296	0.31	0.00907377
6	0.713333	0.68	0.72	0.74	0.0305505	0.341333	0.35	0.354	0.32	0.0185831	0.327667	0.34	0.33	0.313	0.0136504	0.321667	0.325	0.325	0.315	0.0057735	0.312067	0.3072	0.312	0.317	0.00490034	0.306	0.3	0.304	0.314	0.0072111
8	0.777733	0.762	0.782	0.7892	0.014093	0.354333	0.36	0.363	0.34	0.0125033	0.334667	0.345	0.339	0.32	0.0130512	0.327667	0.33	0.33	0.323	0.00404145	0.319	0.313	0.32	0.324	0.00556776	0.312667	0.308	0.31	0.32	0.0064291
10	0.851333	0.842	0.85	0.862	0.0100664	0.371	0.371	0.381	0.361	0.01	0.354333	0.358	0.36	0.345	0.00814453	0.342	0.34	0.346	0.34	0.0034641	0.326667	0.321	0.329	0.33	0.00493288	0.319667	0.31	0.319	0.33	0.0100167
12	0.937233	0.9277	0.937	0.947	0.00965212	0.415667	0.41	0.435	0.402	0.0172143	0.373667	0.375	0.386	0.36	0.0130512	0.357333	0.35	0.357	0.365	0.00750555	0.336333	0.33	0.338	0.341	0.00568624	0.329	0.32	0.327	0.34	0.0101489
14	1.124	1.102	1.12	1.15	0.0242487	0.439333	0.44	0.453	0.425	0.0140119	0.39	0.39	0.4	0.38	0.01	0.368667	0.372	0.362	0.372	0.0057735	0.363333	0.35	0.36	0.38	0.0152753	0.341	0.33	0.34	0.353	0.0115326
16	1.27867	1.268	1.28	1.288	0.0100664	0.461	0.461	0.471	0.451	0.01	0.417	0.419	0.429	0.403	0.0131149	0.406	0.409	0.39	0.419	0.0147309	0.394333	0.38	0.39	0.413	0.0169214	0.35	0.34	0.35	0.36	0.01
18	1.38133	1.372	1.38	1.392	0.0100664	0.480667	0.482	0.49	0.47	0.0100664	0.440667	0.446	0.45	0.426	0.0128582	0.427033	0.421	0.431	0.4291	0.00531068	0.413333	0.405	0.415	0.42	0.00763763	0.371	0.361	0.371	0.381	0.01
20	1.46207	1.4562	1.462	1.468	0.00590028	0.513333	0.513	0.524	0.503	0.010504	0.469	0.48	0.47	0.457	0.0115326	0.435667	0.43	0.44	0.437	0.0051316	0.42	0.41	0.42	0.43	0.01	0.39	0.38	0.39	0.4	0.01
22	1.13667	1.065	1.165	1.18	0.0625167	0.474333	0.47	0.49	0.463	0.0140119	0.41	0.41	0.42	0.4	0.01	0.396667	0.39	0.4	0.4	0.0057735	0.376667	0.36	0.38	0.39	0.0152753	0.324	0.316	0.326	0.33	0.0072111
24	0.982667	0.969	0.989	0.99	0.0118462	0.423	0.41	0.451	0.408	0.0242693	0.383	0.399	0.38	0.37	0.0147309	0.366667	0.35	0.37	0.38	0.0152753	0.321	0.309	0.329	0.325	0.010583	0.285533	0.2746	0.286	0.296	0.0107076
Time	O.D at 600nm
	LB + Bacteria					1000ppm					3000ppm					5000ppm					7000ppm					10000ppm
0	0.2922	0.296	0.286	0.2946	0.00541479	0.29	0.29	0.3	0.28	0.01	0.288667	0.286	0.29	0.29	0.0023094	0.295333	0.296	0.29	0.3	0.00503322	0.291267	0.2938	0.29	0.29	0.00219393	0.299333	0.29	0.298	0.31	0.0100664
2	0.4495	0.435	0.45	0.4635	0.0142566	0.357333	0.362	0.36	0.35	0.0064291	0.362667	0.339	0.389	0.36	0.0251064	0.325033	0.341	0.31	0.3241	0.0155211	0.318033	0.321	0.3161	0.317	0.00260832	0.305767	0.2973	0.3	0.32	0.0124001
4	0.5268	0.54	0.524	0.5164	0.0120466	0.412667	0.41	0.408	0.42	0.0064291	0.3845	0.3885	0.395	0.37	0.0129711	0.3619	0.3657	0.37	0.35	0.0105276	0.3443	0.3349	0.349	0.349	0.00814064	0.3151	0.3053	0.31	0.33	0.013116
6	0.621333	0.624	0.64	0.6	0.0201329	0.471	0.48	0.47	0.463	0.008544	0.464867	0.4446	0.46	0.49	0.0230879	0.426667	0.455	0.425	0.4	0.0275379	0.348067	0.3472	0.348	0.349	0.00090185	0.330133	0.3264	0.324	0.34	0.00862863
8	0.7154	0.72	0.71	0.7162	0.00504777	0.541	0.543	0.53	0.55	0.0101489	0.533033	0.5191	0.53	0.55	0.0156717	0.49	0.49	0.483	0.497	0.007	0.360433	0.3583	0.36	0.363	0.00237978	0.353267	0.3498	0.35	0.36	0.0058321
10	0.762733	0.7642	0.774	0.75	0.012067	0.600367	0.5911	0.6	0.61	0.00945533	0.5729	0.5687	0.59	0.56	0.0154347	0.554567	0.5367	0.557	0.57	0.0167828	0.403367	0.3991	0.401	0.41	0.00582266	0.377033	0.3791	0.371	0.381	0.00531068
12	0.781333	0.787	0.767	0.79	0.0125033	0.6546	0.648	0.6558	0.66	0.00608933	0.639433	0.6383	0.61	0.67	0.0300161	0.622367	0.6151	0.621	0.631	0.00803762	0.4486	0.4398	0.448	0.458	0.00911482	0.398467	0.3882	0.3982	0.409	0.0104026
14	0.82	0.82	0.8	0.84	0.02	0.716267	0.7	0.7188	0.73	0.0151596	0.6725	0.6975	0.65	0.67	0.0238485	0.663067	0.6552	0.662	0.672	0.00845064	0.531433	0.5213	0.53	0.543	0.0109208	0.419433	0.3983	0.43	0.43	0.018302
16	0.879333	0.868	0.88	0.89	0.0110151	0.782367	0.771	0.7851	0.791	0.0102763	0.768633	0.7579	0.769	0.779	0.0105548	0.7299	0.7197	0.73	0.74	0.0101504	0.6212	0.6016	0.626	0.636	0.0176952	0.4471	0.4213	0.45	0.47	0.0244792
18	0.937333	0.952	0.94	0.92	0.0161658	0.869033	0.8761	0.85	0.881	0.0166644	0.852867	0.8486	0.86	0.85	0.00621718	0.813967	0.8119	0.83	0.8	0.0151064	0.655167	0.6455	0.655	0.665	0.00975107	0.4597	0.4371	0.461	0.481	0.0219789
20	0.967	0.942	0.962	0.972	0.0152753	0.826467	0.8414	0.834	0.804	0.0198054	0.812833	0.8235	0.8	0.815	0.0118989	0.808633	0.8039	0.813	0.809	0.00456107	0.6279	0.6267	0.627	0.63	0.00182483	0.439933	0.4138	0.438	0.468	0.0271517
22	0.91825	0.9	0.9165	0.92	0.010681	0.7777	0.7931	0.78	0.76	0.0166694	0.76	0.75	0.76	0.77	0.01	0.7457	0.7451	0.741	0.751	0.00502693	0.615233	0.6087	0.617	0.62	0.00585349	0.4292	0.4116	0.426	0.45	0.019399
24	0.864	0.89	0.869	0.859	0.0158219	0.727367	0.7411	0.711	0.73	0.0152218	0.7213	0.7239	0.73	0.71	0.0102504	0.7166	0.7198	0.7	0.73	0.0152539	0.5949	0.58	0.59	0.599	0.00950438	0.4102	0.3946	0.4	0.436	0.022506
SUPPORTING TABLE T (V) :: :Comparison of Kp and Ko at different arsenate concentration
		KP LB	AT-02 LB	KP 1000ppm	AT-02 1000ppm	KP 3000ppm	AT-02 3000ppm	KP 5000ppm	AT-02 5000ppm	KP 7000ppm	AT-02 7000ppm	KP 10000ppm	AT-02 10000ppm	LB	1000ppm	3000ppm	5000ppm	7000ppm	10000ppm
	0	0.2922	0.2922	0.294	0.29	0.293187	0.288667	0.291733	0.295333	0.2936	0.291267	0.2914	0.299333	0.156401	0.00463455	0.00191536	0.00279964	0.0226998	0.00318184
	2	0.485	0.4495	0.311333	0.357333	0.296667	0.362667	0.297	0.325033	0.295367	0.318033	0.294333	0.305767
	4	0.574667	0.5268	0.327333	0.412667	0.303333	0.3845	0.306667	0.3619	0.299333	0.3443	0.299667	0.3151
	6	0.713333	0.621333	0.341333	0.471	0.314333	0.464867	0.321667	0.426667	0.312067	0.348067	0.306	0.330133
	8	0.777733	0.7154	0.354333	0.541	0.334667	0.533033	0.327667	0.49	0.319	0.360433	0.312667	0.353267
	10	0.851333	0.762733	0.371	0.600367	0.354333	0.5729	0.342	0.554567	0.326667	0.403367	0.319667	0.377033
	12	0.937233	0.781333	0.415667	0.6546	0.373667	0.639433	0.357333	0.622367	0.336333	0.4486	0.329	0.398467
	14	1.124	0.82	0.439333	0.716267	0.39	0.6725	0.368667	0.663067	0.363333	0.531433	0.341	0.419433
	16	1.27867	0.879333	0.461	0.782367	0.417	0.768633	0.406	0.7299	0.394333	0.6212	0.35	0.4471
	18	1.38133	0.937333	0.480667	0.869033	0.440667	0.852867	0.427033	0.813967	0.413333	0.655167	0.371	0.4597
	20	1.46207	0.967	0.513333	0.826467	0.469	0.812833	0.435667	0.808633	0.42	0.6279	0.39	0.439933
	22	1.13667	0.91825	0.474333	0.7777	0.41	0.76	0.396667	0.7457	0.376667	0.615233	0.324	0.4292
	24	0.982667	0.864	0.423	0.727367	0.383	0.7213	0.366667	0.7166	0.321	0.5949	0.285533	0.4102
