# Supplementary material for: Arsenic efflux and bioremediation potential of Klebsiella oxytoca via the arsB gene
Source: PLoS One. 2025 Jan 29;20(1):e0307918. doi: 10.1371/journal.pone.0307918 (PMC11778763; doi:10.1371/journal.pone.0307918)
Supplement: S6 File — (XLSX) [file pone.0307918.s013.xlsx]

## Sheet: Table  T(VI)
SUPPORTING TABLE-T-(VI):Comparison of Kp and Ko at different arsenite concentration
	Time	O.D at 600nm
		LB + Bacteria					200
	0	0.295667	0.296	0.295	0.296	0.00057735	0.2935	0.2945	0.295	0.291	0.00217945
	2	0.460667	0.465	0.467	0.45	0.00929157	0.375133	0.374	0.376	0.3754	0.00102632
	4	0.516733	0.5164	0.5274	0.5064	0.010504	0.415833	0.428	0.4195	0.4	0.0143556
	6	0.622667	0.624	0.64	0.604	0.018037	0.469567	0.47	0.4517	0.487	0.017654
	8	0.714133	0.7162	0.72	0.7062	0.00712835	0.537233	0.527	0.5327	0.552	0.013102
	10	0.762733	0.7642	0.782	0.742	0.0200403	0.5999	0.597	0.5827	0.62	0.0188183
	12	0.7939	0.7877	0.817	0.777	0.0207082	0.658533	0.66	0.6428	0.6728	0.0150537
	14	0.810733	0.8112	0.82	0.801	0.00950859	0.717333	0.7035	0.7135	0.735	0.0160961
	16	0.867867	0.8668	0.88	0.8568	0.0116367	0.754067	0.756	0.7642	0.742	0.0112256
	18	0.9374	0.9372	0.943	0.932	0.00550273	0.867133	0.864	0.884	0.8534	0.0155388
	20	0.9524	0.9532	0.972	0.932	0.020012	0.832133	0.8324	0.84	0.824	0.00800333
	22	0.918833	0.9165	0.935	0.905	0.0151355	0.7821	0.7821	0.7821	0.7821	1.35974e-16
	24	0.872333	0.869	0.889	0.859	0.0152753	0.7321	0.7321	0.7321	0.7321	0
KP
	Time		O.D at 600nm
			LB + Bacteria					200ppm
	0		0.294867	0.2946	0.296	0.294	0.00102632	0.29	0.285	0.29	0.295			0.2935
	2		0.482667	0.493	0.485	0.47	0.0116762	0.313333	0.3	0.31	0.33			0.375133
	4		0.541333	0.564	0.54	0.52	0.0220303	0.330333	0.321	0.33	0.34			0.415833
	6		0.671333	0.694	0.67	0.65	0.0220303	0.35	0.34	0.35	0.36			0.469567
	8		0.741333	0.762	0.742	0.72	0.0210079	0.37	0.36	0.37	0.38			0.537233
	10		0.821333	0.842	0.82	0.802	0.0200333	0.39	0.38	0.39	0.4			0.5999
	12		0.908233	0.9277	0.907	0.89	0.0188802	0.4	0.39	0.4	0.41			0.658533
	14		1.01733	1.112	1.02	0.92	0.0960278	0.429	0.41	0.437	0.44			0.717333
	16		1.13347	1.2668	1.0668	1.0668	0.11547	0.459333	0.43	0.468	0.48			0.754067
	18		1.348	1.372	1.352	1.32	0.0262298	0.479667	0.45	0.49	0.499			0.867133
	20		1.43507	1.4532	1.432	1.42	0.0168111	0.493333	0.46	0.5	0.52			0.832133
	22		1.145	1.165	1.14	1.13	0.0180278	0.403333	0.39	0.4	0.42			0.7821
	24		0.9623	0.9869	0.96	0.94	0.0235344	0.311667	0.29	0.3	0.345			0.7321
		Time	KP + LB	AT-02+LB	KP 200ppm	AT-02 200ppm
			0.294867	0.295667	0.29	0.2935	0.646987	0.00117621
		0	0.482667	0.460667	0.313333	0.375133
		2	0.541333	0.516733	0.330333	0.415833
		4	0.671333	0.622667	0.35	0.469567
		6	0.741333	0.714133	0.37	0.537233
		8	0.821333	0.762733	0.39	0.5999
		10	0.908233	0.839	0.4	0.658533
		12	1.01733	0.893333	0.429	0.717333
		14	1.13347	0.996667	0.459333	0.754067
		16	1.248	1.14	0.479667	0.867133
		18	1.35067	1.2824	0.493333	0.832133
		20	1.145	0.918833	0.403333	0.7821
		22	0.6387	0.872333	0.311667	0.7321
		24
