# Supplementary material for: Arsenic efflux and bioremediation potential of Klebsiella oxytoca via the arsB gene
Source: PLoS One. 2025 Jan 29;20(1):e0307918. doi: 10.1371/journal.pone.0307918 (PMC11778763; doi:10.1371/journal.pone.0307918)
Supplement: S7 File — (XLSX) [file pone.0307918.s014.xlsx]

## Sheet: Table T(VII)
Suporting Table T(VII)	Arssenic remediation by AT-02 biomass
								Avg				Stdev	t-test
							0	99.6333	99	101	98.9	1.18462
							0.5	47.7867	48.48	47.48	47.4	0.601775	2.87151e-07
							1	35.2667	35	35	35.8	0.46188	1.01421e-07
							2	33.15	32	34.3	33.35	1.15578	2.56707e-07
