# Supplementary material for: Arsenic efflux and bioremediation potential of Klebsiella oxytoca via the arsB gene
Source: PLoS One. 2025 Jan 29;20(1):e0307918. doi: 10.1371/journal.pone.0307918 (PMC11778763; doi:10.1371/journal.pone.0307918)
Supplement: S8 File — (XLSX) [file pone.0307918.s015.xlsx]

## Sheet: Supporting Table T(VIII)
						Ci-Cf/Cf*100
		0				0	0	0
		0.5				50.0303	53.9901	50.9728
		1				63.6465	63.6465	62.7018
		2				66.6768	67.0396	65.1791
Suporting Table T(VIII)		Remediation efficiency by AT-02 biomass
					Time	Remediation efficiency	Stdev	t-test
					0	0	0
					0.5	51.6644	2.06851	1.70698e-06
					1	63.3316	0.545391	3.66595e-09
					2	66.2985	0.986267	3.26332e-08
