# Supplementary material for: Arsenic efflux and bioremediation potential of Klebsiella oxytoca via the arsB gene
Source: PLoS One. 2025 Jan 29;20(1):e0307918. doi: 10.1371/journal.pone.0307918 (PMC11778763; doi:10.1371/journal.pone.0307918)
Supplement: S9 File — (XLSX) [file pone.0307918.s016.xlsx]

## Sheet: Supporting Table T(IX)
SUPPORTING TABLE-T-(IX)	Arsenic remediation by Kp biomass
								Avg	Treatment			Stdev
							0	100	99	101	100	0.816497
							0.5	98.3602	96.8	99.98	98.3007	1.29891	0.205189
							1	95.6333	95	95.9	96	0.449691	0.0026926
							2	94.1458	93	95.3	94.1373	0.93899	0.00264989
