# Supplementary material for: Arsenic efflux and bioremediation potential of Klebsiella oxytoca via the arsB gene
Source: PLoS One. 2025 Jan 29;20(1):e0307918. doi: 10.1371/journal.pone.0307918 (PMC11778763; doi:10.1371/journal.pone.0307918)
Supplement: S10 File — (XLSX) [file pone.0307918.s017.xlsx]

## Sheet: SUPPORTING TABLE T(X)
SUPPORTING TABLE-T(X)	Remediation efficiency by Kp biomass
						Ci-Cf/ci*100
						0	0	0
		0				1.63978	1.22222	1.69935
		0.5				4.36667	6.0495	4
		1				5.06061	6.64356	5.86275
		2
						Time	Remediation efficiency				Stdev
						0	0				0
						0.5	1.52045				0.259985	0.000534695
						1	4.80539				1.09292	0.0015959
						2	5.85564				0.791503	0.000213792
